# Supplementary material for: Flux-sum analysis: a metabolite-centric approach for understanding the metabolic network
Source: BMC Syst Biol. 2009 Dec 19;3:117. doi: 10.1186/1752-0509-3-117 (PMC2805632; doi:10.1186/1752-0509-3-117)
Supplement: Additional file 1 — List of different types of metabolites identified in this study. Metabolites are abbreviated in a similar fashion as in Feist et al. (2007). [file 1752-0509-3-117-S1.XLS]

## Sheet: Classification
Flux-sum analysis was carried out under aerobic glucose minimal media condition
The full names of these metabolites could be found in the supplementary material of Feist et al. (2007)
					Partially Utilized metabolites
Blocked metabolites	Cylic metabolites		Fully Utilized metabolites		Competitive		Uncompetitive		Essential metabolites			Competitive metabolites
Nonessential	Essential	Nonessential	Essential	Nonessential	Essential	Nonessential	Essential	Nonessential	Type "AE"	Type "BE"	Type "CE"	Type "AC"	Type "BC"	Type "CC"
12ppd_S[c]	3mob[c]	2h3oppan[c]	25drapp[c]	o2[p]	10fthf[c]	12dgr120[c]	dmpp[c]	5dglcn[p]	1hdec9eg3p[c]	10fthf[c]	adp[c]	10fthf[c]	2dmmq8[c]	13dpg[c]
12ppd_S[p]	ac[c]	4abut[c]	2dhp[c]		1hdec9eg3p[c]	12dgr120[p]		fe3[p]	1hdecg3p[c]	3hmrsACP[c]	atp[c]	12dgr120[c]	2dmmql8[c]
14glucan[c]	accoa[c]	4abut[p]	2me4p[c]		1hdecg3p[c]	12dgr140[c]		glcn[c]	1pyr5c[c]	3omrsACP[c]	glc_D[p]	12dgr120[p]	mql8[c]
14glucan[p]	adp[c]	aacoa[c]	2mecdp[c]		1pyr5c[c]	12dgr140[p]		glcn[p]	23dhdp[c]	accoa[c]	h2o[c]	12dgr140[c]	mqn8[c]
23camp[p]	akg[c]	ac[p]	2ohph[c]		23dhdp[c]	12dgr141[c]		h2o2[c]	23dhmb[c]	acon_C[c]	h[c]	12dgr140[p]
23ccmp[p]	ala_L[c]	actp[c]	2oph[c]		23dhmb[c]	12dgr141[p]		metsox_R_L[c]	23dhmp[c]	akg[c]	pi[c]	12dgr141[c]
23cgmp[p]	amp[c]	adn[c]	2p4c2me[c]		23dhmp[c]	12dgr160[c]		metsox_S_L[c]	25aics[c]	amp[c]		12dgr141[p]
23cump[p]	atp[c]	adn[p]	3ophb[c]		25aics[c]	12dgr160[p]		o2[c]	25drapp[c]	cit[c]		12dgr160[c]
23dappa[c]	ca2[c]	adpglc[c]	4abz[c]		26dap_LL[c]	12dgr161[c]		o2s[c]	26dap_LL[c]	co2[c]		12dgr160[p]
23dappa[p]	ca2[p]	bglycogen[c]	4adcho[c]		26dap_M[c]	12dgr161[p]		q8[c]	26dap_M[c]	coa[c]		12dgr161[c]
23doguln[c]	chor[c]	crn_D[c]	4c2me[c]		2ahbut[c]	12dgr180[c]		q8h2[c]	2ahbut[c]	ddcaACP[c]		12dgr161[p]
25dkglcn[c]	coa[c]	crn_D[p]	4hba[c]		2cpr5p[c]	12dgr180[p]			2cpr5p[c]	dhap[c]		12dgr180[c]
26dap_M[p]	gdp[c]	crn[c]	4hbz[c]		2dda7p[c]	12dgr181[c]			2dda7p[c]	e4p[c]		12dgr180[p]
2ddglcn[c]	glc_D[p]	crn[p]	4mpetz[c]		2ippm[c]	12dgr181[p]			2dhp[c]	f6p[c]		12dgr181[c]
2ddglcn[p]	glu_L[c]	cytd[c]	4per[c]		2mahmp[c]	12ppd_R[c]			2ippm[c]	for[c]		12dgr181[p]
2dh3dgal6p[c]	glyclt[c]	cytd[p]	4ppan[c]		2obut[c]	12ppd_R[p]			2mahmp[c]	fum[c]		12ppd_R[c]
2dh3dgal[c]	gtp[c]	g1p[c]	4ppcys[c]		34hpp[c]	13dpg[c]			2me4p[c]	g3p[c]		12ppd_R[p]
2dhglcn[c]	h[c]	glu_L[p]	4r5au[c]		3c2hmp[c]	15dap[c]			2mecdp[c]	glyclt[c]		15dap[c]
2dhguln[c]	h[p]	glyc_R[c]	5aprbu[c]		3c3hmp[c]	15dap[p]			2obut[c]	icit[c]		15dap[p]
2kmb[c]	na1[c]	glyclt[p]	5apru[c]		3c4mop[c]	1agpe120[p]			2ohph[c]	mlthf[c]		1agpe120[p]
2ombzl[c]	na1[p]	glycogen[c]	5mthf[c]		3dhq[c]	1agpe140[p]			2oph[c]	nad[c]		1agpe140[p]
2omhmbl[c]	nad[c]	hpyr[c]	6hmhpt[c]		3dhsk[c]	1agpe141[p]			2p4c2me[c]	nadh[c]		1agpe141[p]
2ommbl[c]	nadh[c]	ichor[c]	6hmhptpp[c]		3haACP[c]	1agpe160[p]			34hpp[c]	oaa[c]		1agpe160[p]
2omph[c]	pi[c]	indole[c]	ahdt[c]		3hcddec5eACP[c]	1agpe161[p]			3c2hmp[c]	pep[c]		1agpe161[p]
2pglyc[c]	ppi[c]	indole[p]	ala_B[c]		3hcmrs7eACP[c]	1agpe180[p]			3c3hmp[c]	pyr[c]		1agpe180[p]
2shchc[c]	pro_L[c]	ins[c]	cl[c]		3hcpalm9eACP[c]	1agpe181[p]			3c4mop[c]	r5p[c]		1agpe181[p]
2tpr3dpcoa[c]	prpp[c]	ins[p]	cl[p]		3hdecACP[c]	1agpg120[p]			3dhq[c]	ru5p_D[c]		1agpg120[p]
34dhpac[p]	pyr[c]	ppa[c]	cyst_L[c]		3hhexACP[c]	1agpg140[p]			3dhsk[c]	ser_L[c]		1agpg140[p]
3amp[p]	r5p[c]	ppap[c]	db4p[c]		3hmrsACP[c]	1agpg141[p]			3haACP[c]	succ[c]		1agpg141[p]
3cmp[p]	ser_L[c]	ppcoa[c]	dhnpt[c]		3hoctACP[c]	1agpg160[p]			3hcddec5eACP[c]	succoa[c]		1agpg160[p]
3dhguln[c]	succ[c]	pro_L[p]	dhpmp[c]		3ig3p[c]	1agpg161[p]			3hcmrs7eACP[c]	thf[c]		1agpg161[p]
3dhgulnp[c]	succoa[c]	r15bp[c]	dhpt[c]		3mop[c]	1agpg180[p]			3hcpalm9eACP[c]	xu5p_D[c]		1agpg180[p]
3gmp[p]	thr_L[c]	r1p[c]	dmlz[c]		3ocddec5eACP[c]	1agpg181[p]			3hdecACP[c]			1agpg181[p]
3hcinnm[c]	val_L[c]	ser_L[p]	dpcoa[c]		3ocmrs7eACP[c]	1ddecg3p[c]			3hhexACP[c]			1ddecg3p[c]
3hcinnm[p]		thr_L[p]	dscl[c]		3ocpalm9eACP[c]	1ddecg3p[p]			3hoctACP[c]			1ddecg3p[p]
3hpppn[c]		thymd[c]	dxyl5p[c]		3odecACP[c]	1hdec9eg3p[p]			3ig3p[c]			1hdec9eg3p[c]
3hpppn[p]		thymd[p]	frdp[c]		3ohexACP[c]	1hdecg3p[p]			3mob[c]			1hdec9eg3p[p]
3sala[c]		ura[c]	gcald[c]		3omrsACP[c]	1odec11eg3p[c]			3mop[c]			1hdecg3p[c]
3ump[p]		ura[p]	grdp[c]		3ooctACP[c]	1odec11eg3p[p]			3ocddec5eACP[c]			1hdecg3p[p]
4ahmmp[c]		uri[c]	h2mb4p[c]		3psme[c]	1odecg3p[c]			3ocmrs7eACP[c]			1odec11eg3p[c]
4h2opntn[c]		uri[p]	iasp[c]		4ampm[c]	1odecg3p[p]			3ocpalm9eACP[c]			1odec11eg3p[p]
4hoxpacd[p]			ipdp[c]		4mop[c]	1tdec7eg3p[c]			3odecACP[c]			1odecg3p[c]
4hthr[c]			mobd[c]		4pasp[c]	1tdec7eg3p[p]			3ohexACP[c]			1odecg3p[p]
4mhetz[c]			mobd[p]		5aizc[c]	1tdecg3p[c]			3ooctACP[c]			1pyr5c[c]
5dh4dglc[c]			octdp[c]		5aop[c]	1tdecg3p[p]			3ophb[c]			1tdec7eg3p[c]
5mdr1p[c]			ohpb[c]		5caiz[c]	23ddhb[c]			3psme[c]			1tdec7eg3p[p]
5mdru1p[c]			pan4p[c]		ACP[c]	23dhb[c]			4abz[c]			1tdecg3p[c]
5mta[c]			pant_R[c]		acg5p[c]	23dhba[c]			4adcho[c]			1tdecg3p[p]
5mtr[c]			phthr[c]		acg5sa[c]	23dhbzs[c]			4ampm[c]			23ddhb[c]
5prdmbz[c]			pnto_R[c]		acgam1p[c]	2agpe120[c]			4c2me[c]			23dhb[c]
8aonn[c]			quln[c]		acglu[c]	2agpe120[p]			4hba[c]			23dhba[c]
N1aspmd[c]			scl[c]		acon_C[c]	2agpe140[c]			4hbz[c]			23dhbzs[c]
Nmtrp[c]			sheme[c]		acorn[c]	2agpe140[p]			4mop[c]			23dhdp[c]
Sfglutth[c]			suchms[c]		acser[c]	2agpe141[c]			4mpetz[c]			23dhmb[c]
aacald[c]					actACP[c]	2agpe141[p]			4pasp[c]			23dhmp[c]
acac[c]					ade[c]	2agpe160[c]			4per[c]			25aics[c]
acac[p]					ahcys[c]	2agpe160[p]			4ppan[c]			26dap_LL[c]
acanth[c]					aicar[c]	2agpe161[c]			4ppcys[c]			26dap_M[c]
acgal1p[p]					air[c]	2agpe161[p]			4r5au[c]			2agpe120[c]
acgal[p]					ala_D[c]	2agpe180[c]			5aizc[c]			2agpe120[p]
acgam1p[p]					ala_D[p]	2agpe180[p]			5aop[c]			2agpe140[c]
acgam[p]					alaala[c]	2agpe181[c]			5aprbu[c]			2agpe140[p]
acglc_D[c]					alac_S[c]	2agpe181[p]			5apru[c]			2agpe141[c]
acmalt[c]					amet[c]	2agpg120[c]			5caiz[c]			2agpe141[p]
acmana[c]					anth[c]	2agpg120[p]			5mthf[c]			2agpe160[c]
acmana[p]					aps[c]	2agpg140[c]			6hmhpt[c]			2agpe160[p]
acmanap[c]					ara5p[c]	2agpg140[p]			6hmhptpp[c]			2agpe161[c]
acmum[p]					arg_L[c]	2agpg141[c]			ACP[c]			2agpe161[p]
acnam[c]					argsuc[c]	2agpg141[p]			ac[c]			2agpe180[c]
acnam[p]					asn_L[c]	2agpg160[c]			acg5p[c]			2agpe180[p]
acon_T[c]					asp_L[c]	2agpg160[p]			acg5sa[c]			2agpe181[c]
aconm[c]					aspsa[c]	2agpg161[c]			acgam1p[c]			2agpe181[p]
adocbi[c]					but2eACP[c]	2agpg161[p]			acglu[c]			2agpg120[c]
adocbip[c]					butACP[c]	2agpg180[c]			acorn[c]			2agpg120[p]
adocbl[c]					cbasp[c]	2agpg180[p]			acser[c]			2agpg140[c]
adocbl[p]					cbp[c]	2agpg181[c]			actACP[c]			2agpg140[p]
ag[c]					cddec5eACP[c]	2agpg181[p]			ade[c]			2agpg141[c]
agdpcbi[c]					cdec3eACP[c]	2amsa[c]			ahcys[c]			2agpg141[p]
ala_B[p]					cdpdhdec9eg[c]	2aobut[c]			ahdt[c]			2agpg160[c]
ala_L[p]					cdpdhdecg[c]	2ddecg3p[c]			aicar[c]			2agpg160[p]
alatrna[c]					cit[c]	2ddecg3p[p]			air[c]			2agpg161[c]
all6p[c]					citr_L[c]	2ddg6p[c]			ala_B[c]			2agpg161[p]
all_D[c]					ckdo[c]	2dmmq8[c]			ala_D[c]			2agpg180[c]
all_D[p]					cmp[c]	2dmmql8[c]			ala_D[p]			2agpg180[p]
allul6p[c]					co2[c]	2dr1p[c]			ala_L[c]			2agpg181[c]
alpp[p]					cobalt2[c]	2dr5p[c]			alaala[c]			2agpg181[p]
altrn[c]					cobalt2[p]	2hdec9eg3p[c]			alac_S[c]			2ahbut[c]
ametam[c]					cpppg3[c]	2hdec9eg3p[p]			amet[c]			2amsa[c]
amob[c]					ctp[c]	2hdecg3p[c]			anth[c]			2aobut[c]
amp[p]					cu2[c]	2hdecg3p[p]			aps[c]			2cpr5p[c]
ap4a[c]					cu2[p]	2mcacn[c]			ara5p[c]			2dda7p[c]
ap5a[c]					cys_L[c]	2mcit[c]			arg_L[c]			2ddecg3p[c]
apg120[c]					datp[c]	2odec11eg3p[c]			argsuc[c]			2ddecg3p[p]
apg140[c]					dcamp[c]	2odec11eg3p[p]			asn_L[c]			2ddg6p[c]
apg141[c]					dctp[c]	2odecg3p[c]			asp_L[c]			2dr1p[c]
apg160[c]					ddcaACP[c]	2odecg3p[p]			aspsa[c]			2dr5p[c]
apg161[c]					dgtp[c]	2pg[c]			but2eACP[c]			2hdec9eg3p[c]
apg180[c]					dhap[c]	2tdec7eg3p[c]			butACP[c]			2hdec9eg3p[p]
apg181[c]					dhf[c]	2tdec7eg3p[p]			ca2[c]			2hdecg3p[c]
apoACP[c]					dhor_S[c]	2tdecg3p[c]			ca2[p]			2hdecg3p[p]
aragund[c]					dhptd[c]	2tdecg3p[p]			cbasp[c]			2ippm[c]
arbt6p[c]					dnad[c]	3hbcoa[c]			cbp[c]			2mahmp[c]
argtrna[c]					dtdp[c]	3hcvac11eACP[c]			cddec5eACP[c]			2mcacn[c]
ascb6p[c]					dtmp[c]	3hdcoa[c]			cdec3eACP[c]			2mcit[c]
ascb_L[p]					dttp[c]	3hddcoa[c]			cdpdhdec9eg[c]			2obut[c]
asntrna[c]					dump[c]	3hddecACP[c]			cdpdhdecg[c]			2odec11eg3p[c]
aso3[c]					e4p[c]	3hhcoa[c]			chor[c]			2odec11eg3p[p]
aso3[p]					eig3p[c]	3hhdcoa[c]			citr_L[c]			2odecg3p[c]
aso4[c]					f6p[c]	3hocoa[c]			ckdo[c]			2odecg3p[p]
asptrna[c]					fad[c]	3hoctaACP[c]			cl[c]			2pg[c]
bbtcoa[c]					fe2[c]	3hodcoa[c]			cl[p]			2tdec7eg3p[c]
betald[c]					fe3[c]	3hpalmACP[c]			cmp[c]			2tdec7eg3p[p]
btal[c]					fgam[c]	3htdcoa[c]			cobalt2[c]			2tdecg3p[c]
btn[c]					fmn[c]	3ocvac11eACP[c]			cobalt2[p]			2tdecg3p[p]
btnso[c]					for[c]	3odcoa[c]			cpppg3[c]			34hpp[c]
but[c]					fpram[c]	3oddcoa[c]			ctp[c]			3c2hmp[c]
but[p]					fprica[c]	3oddecACP[c]			cu2[c]			3c3hmp[c]
butso3[c]					fum[c]	3ohcoa[c]			cu2[p]			3c4mop[c]
butso3[p]					g3p[c]	3ohdcoa[c]			cys_L[c]			3dhq[c]
cbi[c]					gam1p[c]	3oocoa[c]			cyst_L[c]			3dhsk[c]
cbi[p]					gam6p[c]	3ooctdACP[c]			datp[c]			3haACP[c]
cbl1[c]					gar[c]	3oodcoa[c]			db4p[c]			3hbcoa[c]
cbl1[p]					gln_L[c]	3opalmACP[c]			dcamp[c]			3hcddec5eACP[c]
cechddd[c]					glu1sa[c]	3otdcoa[c]			dctp[c]			3hcmrs7eACP[c]
cenchddd[c]					glu5sa[c]	3pg[c]			dgtp[c]			3hcpalm9eACP[c]
chol[c]					glu_D[c]	3php[c]			dhf[c]			3hcvac11eACP[c]
chol[p]					glutrna[c]	4abutn[c]			dhnpt[c]			3hdcoa[c]
cinnm[c]					gly[c]	5dglcn[c]			dhor_S[c]			3hddcoa[c]
cit[p]					glyc3p[c]	5drib[c]			dhpmp[c]			3hddecACP[c]
cmp[p]					gmp[c]	6pgc[c]			dhpt[c]			3hdecACP[c]
cpe160[c]					h2o[c]	6pgl[c]			dhptd[c]			3hhcoa[c]
cpe180[c]					h2s[c]	LalaDgluMdapDala[c]			dmlz[c]			3hhdcoa[c]
cpg160[c]					hco3[c]	LalaDgluMdapDala[p]			dmpp[c]			3hhexACP[c]
cpg180[c]					hcys_L[c]	LalaDgluMdap[c]			dnad[c]			3hmrsACP[c]
crnDcoa[c]					hdeACP[c]	LalaDgluMdap[p]			dpcoa[c]			3hocoa[c]
crncoa[c]					hexACP[c]	LalaDglu[c]			dscl[c]			3hoctACP[c]
csn[p]					his_L[c]	LalaLglu[c]			dtdp[c]			3hoctaACP[c]
ctbtcoa[c]					hisp[c]	aact[c]			dtmp[c]			3hodcoa[c]
cu[c]					histd[c]	acACP[c]			dttp[c]			3hpalmACP[c]
cu[p]					hmbil[c]	acald[c]			dump[c]			3htdcoa[c]
cyan[c]					hmfurn[c]	acald[p]			dxyl5p[c]			3ig3p[c]
cyan[p]					hom_L[c]	acetol[c]			eig3p[c]			3mop[c]
cynt[c]					icit[c]	acgam6p[c]			fad[c]			3ocddec5eACP[c]
cynt[p]					ile_L[c]	acgam[c]			fe2[c]			3ocmrs7eACP[c]
cys_D[c]					imacp[c]	acmum6p[c]			fe3[c]			3ocpalm9eACP[c]
cys_D[p]					imp[c]	acolipa[p]			fgam[c]			3ocvac11eACP[c]
cystrna[c]					k[c]	acser[p]			fmn[c]			3odcoa[c]
dad_2[p]					k[p]	ade[p]			fpram[c]			3oddcoa[c]
damp[p]					kdo2lipid4[c]	adphep_DD[c]			fprica[c]			3oddecACP[c]
dann[c]					kdo2lipid4[p]	adphep_LD[c]			frdp[c]			3odecACP[c]
dca[p]					kdo8p[c]	adprib[c]			gam1p[c]			3ohcoa[c]
dcmp[p]					kdo[c]	agm[c]			gam6p[c]			3ohdcoa[c]
dcyt[p]					kdolipid4[c]	agm[p]			gar[c]			3ohexACP[c]
dgmp[p]					leu_L[c]	akg[p]			gcald[c]			3omrsACP[c]
dgsn[p]					lipidA[c]	alaala[p]			gdp[c]			3oocoa[c]
dhcinnm[c]					lipidAds[c]	alltn[c]			gln_L[c]			3ooctACP[c]
dhmptp[c]					lipidX[c]	alltn[p]			glu1sa[c]			3ooctdACP[c]
dhna[c]					lys_L[c]	alltt[c]			glu5sa[c]			3oodcoa[c]
dhpppn[c]					malACP[c]	anhgm3p[c]			glu_D[c]			3opalmACP[c]
didp[c]					malcoa[c]	anhgm3p[p]			glu_L[c]			3otdcoa[c]
dimp[p]					met_L[c]	anhgm4p[c]			glutrna[c]			3pg[c]
din[p]					mg2[c]	anhgm4p[p]			gly[c]			3php[c]
dkmpp[c]					mg2[p]	anhgm[c]			glyc3p[c]			3psme[c]
dmbzid[c]					mlthf[c]	anhgm[p]			gmp[c]			4abutn[c]
dms[c]					mn2[c]	anhm3p[c]			grdp[c]			4ampm[c]
dms[p]					mn2[p]	anhm4p[c]			gtp[c]			4mop[c]
dmso[c]					murein5p5p[p]	anhm[c]			h2mb4p[c]			4pasp[c]
dmso[p]					murein5px4p[p]	arab_L[c]			h2s[c]			5aizc[c]
dopa[p]					nadp[c]	arab_L[p]			h[p]			5aop[c]
dsbaox[p]					nadph[c]	arbtn[c]			hco3[c]			5caiz[c]
dsbard[p]					nh4[c]	arbtn_fe3[c]			hcys_L[c]			5dglcn[c]
dsbcox[p]					nh4[p]	arbtn_fe3[p]			hdeACP[c]			5drib[c]
dsbcrd[p]					nicrnt[c]	arbtn[p]			hexACP[c]			6pgc[c]
dsbdox[c]					oaa[c]	arg_L[p]			his_L[c]			6pgl[c]
dsbdrd[c]					ocACP[c]	asn_L[p]			hisp[c]			ACP[c]
dsbgox[p]					orn[c]	asp_L[p]			histd[c]			LalaDgluMdapDala[c]
dsbgrd[p]					orot5p[c]	athr_L[c]			hmbil[c]			LalaDgluMdapDala[p]
dtbt[c]					orot[c]	b2coa[c]			hmfurn[c]			LalaDgluMdap[c]
dtmp[p]					pa160[c]	btcoa[c]			hom_L[c]			LalaDgluMdap[p]
dump[p]					pa161[c]	camp[c]			iasp[c]			LalaDglu[c]
duri[p]					palmACP[c]	cd2[c]			ile_L[c]			LalaLglu[c]
dxyl[c]					pap[c]	cd2[p]			imacp[c]			aact[c]
ethso3[c]					paps[c]	cdp[c]			imp[c]			acACP[c]
ethso3[p]					pdx5p[c]	cdpdddecg[c]			ipdp[c]			acald[c]
f1p[c]					pe160[c]	cdpdodec11eg[c]			k[c]			acald[p]
f6p[p]					pe160[p]	cdpdodecg[c]			k[p]			acetol[c]
fald[c]					pe161[c]	cdpdtdec7eg[c]			kdo2lipid4[c]			acg5p[c]
fald[p]					pe161[p]	cdpdtdecg[c]			kdo2lipid4[p]			acg5sa[c]
fc1p[c]					pep[c]	cgly[c]			kdo8p[c]			acgam1p[c]
fcl_L[c]					phe_L[c]	cgly[p]			kdo[c]			acgam6p[c]
fe3dcit[p]					pheme[c]	clpn120[p]			kdolipid4[c]			acgam[c]
fe3dhbzs[c]					phom[c]	clpn140[p]			leu_L[c]			acglu[c]
fe3dhbzs[p]					phpyr[c]	clpn141[p]			lipidA[c]			acmum6p[c]
fmettrna[c]					pi[p]	clpn160[p]			lipidAds[c]			acolipa[p]
fru[p]					ppbng[c]	clpn161[p]			lipidX[c]			acon_C[c]
frulys[c]					pphn[c]	clpn180[p]			lys_L[c]			acorn[c]
frulys[p]					ppp9[c]	clpn181[p]			malACP[c]			acser[c]
frulysp[c]					pppg9[c]	co2[p]			malcoa[c]			acser[p]
fruur[c]					pram[c]	colipa[c]			met_L[c]			actACP[c]
fruur[p]					pran[c]	colipa[p]			mg2[c]			ade[c]
fuc_L[c]					prbamp[c]	cpgn[c]			mg2[p]			ade[p]
fuc_L[p]					prbatp[c]	cpgn[p]			mn2[c]			adphep_DD[c]
g1p[p]					prfp[c]	cpgn_un[c]			mn2[p]			adphep_LD[c]
g3pc[c]					prlp[c]	cpgn_un[p]			mobd[c]			adprib[c]
g3pc[p]					ps160[c]	csn[c]			mobd[p]			agm[c]
g3pi[c]					ps161[c]	ctbt[c]			murein5p5p[p]			agm[p]
g3pi[p]					pydx5p[c]	ctbt[p]			murein5px4p[p]			ahcys[c]
g3ps[c]					rhcys[c]	cys_L[p]			na1[c]			aicar[c]
g3ps[p]					ribflv[c]	dad_2[c]			na1[p]			air[c]
g6p[p]					ru5p_D[c]	dad_5[c]			nadp[c]			akg[p]
gal1p[c]					skm5p[c]	dadp[c]			nadph[c]			ala_D[c]
gal1p[p]					skm[c]	damp[c]			nh4[c]			ala_D[p]
gal_bD[p]					sl26da[c]	dc2coa[c]			nh4[p]			alaala[c]
gal[c]					sl2a6o[c]	dcaACP[c]			nicrnt[c]			alaala[p]
gal[p]					so3[c]	dca[c]			ocACP[c]			alac_S[c]
galct_D[c]					so4[c]	dcacoa[c]			octdp[c]			alltn[c]
galct_D[p]					so4[p]	dcdp[c]			ohpb[c]			alltn[p]
galctn_D[c]					t3c5ddeceACP[c]	dcmp[c]			orn[c]			alltt[c]
galctn_D[p]					t3c7mrseACP[c]	dcyt[c]			orot5p[c]			amet[c]
galctn_L[c]					t3c9palmeACP[c]	dd2coa[c]			orot[c]			anhgm3p[c]
galctn_L[p]					tdeACP[c]	ddca[c]			pa160[c]			anhgm3p[p]
galt1p[c]					tdec2eACP[c]	ddca[p]			pa161[c]			anhgm4p[c]
galt[p]					thdp[c]	ddcacoa[c]			palmACP[c]			anhgm4p[p]
galur[c]					thex2eACP[c]	dgdp[c]			pan4p[c]			anhgm[c]
galur[p]					thf[c]	dgmp[c]			pant_R[c]			anhgm[p]
gam6p[p]					thmmp[c]	dgsn[c]			pap[c]			anhm3p[c]
gam[p]					thmpp[c]	dha[c]			paps[c]			anhm4p[c]
garagund[c]					toct2eACP[c]	dha[p]			pdx5p[c]			anhm[c]
gbbtn[c]					trnaglu[c]	dimp[c]			pe160[c]			anth[c]
gbbtn[p]					trp_L[c]	din[c]			pe160[p]			aps[c]
gdp[p]					tyr_L[c]	ditp[c]			pe161[c]			ara5p[c]
gdpddman[c]					u23ga[c]	dtdp4aaddg[c]			pe161[p]			arab_L[c]
gdpfuc[c]					u3aga[c]	dtdp4addg[c]			phe_L[c]			arab_L[p]
gdpofuc[c]					u3hga[c]	dtdp4d6dg[c]			pheme[c]			arbtn[c]
gfgaragund[c]					uaagmda[c]	dtdp4d6dm[c]			phom[c]			arbtn_fe3[c]
glcr[c]					uaccg[c]	dtdpglu[c]			phpyr[c]			arbtn_fe3[p]
glcr[p]					uacgam[c]	dtdprmn[c]			phthr[c]			arbtn[p]
glcur1p[p]					uagmda[c]	dudp[c]			pi[p]			arg_L[c]
glcur[c]					uama[c]	duri[c]			pnto_R[c]			arg_L[p]
glcur[p]					uamag[c]	dutp[c]			ppbng[c]			argsuc[c]
gln_L[p]					uamr[c]	eca2und[p]			pphn[c]			asn_L[c]
glntrna[c]					udcpdp[c]	eca3und[p]			ppi[c]			asn_L[p]
gly[p]					udcpp[c]	eca4colipa[p]			ppp9[c]			asp_L[c]
glyb[c]					udp[c]	eca4und[p]			pppg9[c]			asp_L[p]
glyb[p]					ugmd[c]	enlipa[p]			pram[c]			aspsa[c]
glyc2p[p]					ugmda[c]	enter[c]			pran[c]			athr_L[c]
glytrna[c]					ump[c]	enter[p]			prbamp[c]			b2coa[c]
gmp[p]					uppg3[c]	etha[c]			prbatp[c]			btcoa[c]
gp4g[c]					utp[c]	etha[p]			prfp[c]			but2eACP[c]
gsn[p]					xmp[c]	etoh[c]			prlp[c]			butACP[c]
gthox[p]					xu5p_D[c]	etoh[p]			pro_L[c]			camp[c]
gtp[p]					zn2[c]	fadh2[c]			prpp[c]			cbasp[c]
h2o2[p]					zn2[p]	fdp[c]			ps160[c]			cbp[c]
hemeO[c]						fe2[p]			ps161[c]			cd2[c]
hg2[c]						fe3hox[c]			pydx5p[c]			cd2[p]
hg2[p]						fe3hox[p]			quln[c]			cddec5eACP[c]
histrna[c]						fe3hox_un[c]			rhcys[c]			cdec3eACP[c]
hkndd[c]						fe3hox_un[p]			ribflv[c]			cdp[c]
hkntd[c]						fecrm[c]			scl[c]			cdpdddecg[c]
hmgth[c]						fecrm[p]			sheme[c]			cdpdhdec9eg[c]
hqn[c]						fecrm_un[c]			skm5p[c]			cdpdhdecg[c]
iletrna[c]						fecrm_un[p]			skm[c]			cdpdodec11eg[c]
imp[p]						feenter[c]			sl26da[c]			cdpdodecg[c]
inost[c]						feenter[p]			sl2a6o[c]			cdpdtdec7eg[c]
inost[p]						feoxam[c]			so3[c]			cdpdtdecg[c]
isetac[c]						feoxam[p]			so4[c]			cgly[c]
isetac[p]						feoxam_un[c]			so4[p]			cgly[p]
lac_L[c]						feoxam_un[p]			suchms[c]			cit[c]
lac_L[p]						fldox[c]			t3c5ddeceACP[c]			citr_L[c]
lald_L[c]						fldrd[c]			t3c7mrseACP[c]			ckdo[c]
leutrna[c]						fmnh2[c]			t3c9palmeACP[c]			clpn120[p]
lpp[p]						for[p]			tdeACP[c]			clpn140[p]
lystrna[c]						fru[c]			tdec2eACP[c]			clpn141[p]
lyx_L[c]						fum[p]			thdp[c]			clpn160[p]
lyx_L[p]						g3pe[c]			thex2eACP[c]			clpn161[p]
mal_D[c]						g3pe[p]			thmmp[c]			clpn180[p]
mal_D[p]						g3pg[c]			thmpp[c]			clpn181[p]
mal_L[p]						g3pg[p]			thr_L[c]			cmp[c]
malt6p[c]						g6p[c]			toct2eACP[c]			co2[c]
malt[c]						gagicolipa[c]			trnaglu[c]			co2[p]
malt[p]						gdpmann[c]			trp_L[c]			cobalt2[c]
malthx[p]						gdptp[c]			tyr_L[c]			cobalt2[p]
maltpt[p]						gg4abut[c]			u23ga[c]			colipa[c]
malttr[c]						ggagicolipa[c]			u3aga[c]			colipa[p]
malttr[p]						ggbutal[c]			u3hga[c]			cpgn[c]
maltttr[p]						gggagicolipa[c]			uaagmda[c]			cpgn[p]
man6p[p]						ggptrc[c]			uaccg[c]			cpgn_un[c]
man6pglyc[c]						gicolipa[c]			uacgam[c]			cpgn_un[p]
man[p]						glc_D[c]			uagmda[c]			cpppg3[c]
mana[c]						glu5p[c]			uama[c]			csn[c]
manglyc[p]						glucys[c]			uamag[c]			ctbt[c]
mercppyr[c]						glx[c]			uamr[c]			ctbt[p]
met_D[c]						glyald[c]			udcpdp[c]			ctp[c]
met_D[p]						glyald[p]			udcpp[c]			cu2[c]
met_L[p]						glyc3p[p]			udp[c]			cu2[p]
metsox_R_L[p]						glyc_R[p]			ugmd[c]			cys_L[c]
metsox_S_L[p]						glyc[c]			ugmda[c]			cys_L[p]
mettrna[c]						glyc[p]			ump[c]			dad_2[c]
mi1p_D[c]						gmhep17bp[c]			uppg3[c]			dad_5[c]
minohp[p]						gmhep1p[c]			utp[c]			dadp[c]
mmet[c]						gmhep7p[c]			val_L[c]			damp[c]
mmet[p]						grxox[c]			xmp[c]			datp[c]
mnl1p[c]						grxrd[c]			zn2[c]			dc2coa[c]
mnl[p]						gsn[c]			zn2[p]			dcaACP[c]
mso3[c]						gthox[c]						dca[c]
mso3[p]						gthrd[c]						dcacoa[c]
n2o[c]						gthrd[p]						dcamp[c]
n2o[p]						gtspmd[c]						dcdp[c]
n8aspmd[c]						gua[c]						dcmp[c]
nac[p]						gua[p]						dctp[c]
nmn[p]						h2[c]						dcyt[c]
no2[c]						h2[p]						dd2coa[c]
no2[p]						h2o[p]						ddcaACP[c]
no3[c]						h2s[p]						ddca[c]
no3[p]						hdca[c]						ddca[p]
no[c]						hdca[p]						ddcacoa[c]
no[p]						hdcea[c]						dgdp[c]
o16a2und[p]						hdcea[p]						dgmp[c]
o16a3und[p]						hdcoa[c]						dgsn[c]
o16a4colipa[p]						hdd2coa[c]						dgtp[c]
o16a4und[p]						hhlipa[c]						dha[c]
o16aund[c]						his_L[p]						dha[p]
o16aund[p]						hlipa[c]						dhap[c]
o2s[p]						hom_L[p]						dhf[c]
octa[p]						hphhlipa[c]						dhor_S[c]
op4en[c]						hx2coa[c]						dhptd[c]
orot[p]						hxa[c]						dimp[c]
pac[c]						hxa[p]						din[c]
pacald[c]						hxan[c]						ditp[c]
pacald[p]						hxan[p]						dnad[c]
peamn[p]						hxcoa[c]						dtdp4aaddg[c]
phaccoa[c]						icolipa[c]						dtdp4addg[c]
phetrna[c]						idon_L[c]						dtdp4d6dg[c]
pmcoa[c]						idon_L[p]						dtdp4d6dm[c]
pnto_R[p]						idp[c]						dtdp[c]
ppa[p]						ile_L[p]						dtdpglu[c]
ppal[c]						itp[c]						dtdprmn[c]
ppal[p]						kdo2lipid4L[c]						dtmp[c]
pppn[c]						kdo2lipid4p[c]						dttp[c]
pppn[p]						kphphhlipa[c]						dudp[c]
ppt[p]						lac_D[c]						dump[c]
progly[c]						lac_D[p]						duri[c]
progly[p]						lald_D[c]						dutp[c]
protrna[c]						lcts[c]						e4p[c]
psclys[c]						lcts[p]						eca2und[p]
psclys[p]						leu_L[p]						eca3und[p]
pser_L[p]						lgt_S[c]						eca4colipa[p]
r5p[p]						lipa[c]						eca4und[p]
ragund[c]						lipa_cold[c]						eig3p[c]
rbl_L[c]						lipa_cold[p]						enlipa[p]
rdmbzi[c]						lipa[p]						enter[c]
rib_D[p]						lys_L[p]						enter[p]
rml1p[c]						mal_L[c]						etha[c]
rml[c]						malthp[c]						etha[p]
rmn[c]						malthx[c]						etoh[c]
rmn[p]						maltpt[c]						etoh[p]
ru5p_L[c]						maltttr[c]						f6p[c]
s[c]						man1p[c]						fad[c]
sarcs[c]						man6p[c]						fadh2[c]
sbt6p[c]						man[c]						fdp[c]
sbt_D[p]						melib[c]						fe2[c]
sbzcoa[c]						melib[p]						fe2[p]
sectrna[c]						methf[c]						fe3[c]
seln[c]						micit[c]						fe3hox[c]
selnp[c]						mmcoa_R[c]						fe3hox[p]
ser_D[p]						mmcoa_S[c]						fe3hox_un[c]
sertrna[c]						mql8[c]						fe3hox_un[p]
sertrna_sec_[c]						mqn8[c]						fecrm[c]
skm[p]						mthgxl[c]						fecrm[p]
so2[c]						murein3p3p[p]						fecrm_un[c]
so2[p]						murein3px3p[p]						fecrm_un[p]
so3[p]						murein3px4p[p]						feenter[c]
spmd[p]						murein4p3p[p]						feenter[p]
ssaltpp[c]						murein4p4p[p]						feoxam[c]
suc6p[c]						murein4px4p4p[p]						feoxam[p]
sucbz[c]						murein4px4p[p]						feoxam_un[c]
sucr[p]						murein4px4px4p[p]						feoxam_un[p]
sulfac[c]						murein5p3p[p]						fgam[c]
sulfac[p]						murein5p4p[p]						fldox[c]
tag6p_D[c]						murein5p5p5p[p]						fldrd[c]
tagdp_D[c]						murein5px3p[p]						fmn[c]
tagur[c]						murein5px4px4p[p]						fmnh2[c]
tartr_L[c]						myrsACP[c]						for[c]
tartr_L[p]						nac[c]						for[p]
taur[c]						ncam[c]						fpram[c]
taur[p]						ni2[c]						fprica[c]
tcynt[c]						ni2[p]						fru[c]
tcynt[p]						nmn[c]						fum[c]
thm[c]						oc2coa[c]						fum[p]
thm[p]						occoa[c]						g3p[c]
thrp[p]						ocdcaACP[c]						g3pe[c]
thrtrna[c]						ocdca[c]						g3pe[p]
tma[c]						ocdca[p]						g3pg[c]
tma[p]						ocdcea[c]						g3pg[p]
tmao[c]						ocdcea[p]						g6p[c]
tmao[p]						octa[c]						gagicolipa[c]
tre[p]						octeACP[c]						gam1p[c]
trnaala[c]						od2coa[c]						gam6p[c]
trnaarg[c]						odecoa[c]						gar[c]
trnaasn[c]						orn[p]						gdpmann[c]
trnaasp[c]						oxam[c]						gdptp[c]
trnacys[c]						oxur[c]						gg4abut[c]
trnagln[c]						pa120[c]						ggagicolipa[c]
trnagly[c]						pa120[p]						ggbutal[c]
trnahis[c]						pa140[c]						gggagicolipa[c]
trnaile[c]						pa140[p]						ggptrc[c]
trnaleu[c]						pa141[c]						gicolipa[c]
trnalys[c]						pa141[p]						glc_D[c]
trnamet[c]						pa160[p]						gln_L[c]
trnaphe[c]						pa161[p]						glu1sa[c]
trnapro[c]						pa180[c]						glu5p[c]
trnasecys[c]						pa180[p]						glu5sa[c]
trnaser[c]						pa181[c]						glu_D[c]
trnathr[c]						pa181[p]						glucys[c]
trnatrp[c]						pe120[c]						glutrna[c]
trnatyr[c]						pe120[p]						glx[c]
trnaval[c]						pe140[c]						gly[c]
trptrna[c]						pe140[p]						glyald[c]
tsul[c]						pe141[c]						glyald[p]
tsul[p]						pe141[p]						glyc3p[c]
tungs[c]						pe180[c]						glyc3p[p]
tungs[p]						pe180[p]						glyc_R[p]
tym[p]						pe181[c]						glyc[c]
tyrp[p]						pe181[p]						glyc[p]
tyrtrna[c]						pg120[c]						gmhep17bp[c]
uacgam[p]						pg120[p]						gmhep1p[c]
udpacgal[p]						pg140[c]						gmhep7p[c]
udpg[p]						pg140[p]						gmp[c]
udpgal[c]						pg141[c]						grxox[c]
udpgal[p]						pg141[p]						grxrd[c]
udpgalfur[c]						pg160[c]						gsn[c]
udpglcur[p]						pg160[p]						gthox[c]
ump[p]						pg161[c]						gthrd[c]
valtrna[c]						pg161[p]						gthrd[p]
xdp[c]						pg180[c]						gtspmd[c]
xmp[p]						pg180[p]						gua[c]
xu5p_L[c]						pg181[c]						gua[p]
xyl_D[c]						pg181[p]						h2[c]
xyl_D[p]						pgp120[c]						h2[p]
xylu_D[c]						pgp120[p]						h2o[c]
xylu_L[c]						pgp140[c]						h2o[p]
xylu_L[p]						pgp140[p]						h2s[c]
						pgp141[c]						h2s[p]
						pgp141[p]						hco3[c]
						pgp160[c]						hcys_L[c]
						pgp160[p]						hdca[c]
						pgp161[c]						hdca[p]
						pgp161[p]						hdcea[c]
						pgp180[c]						hdcea[p]
						pgp180[p]						hdcoa[c]
						pgp181[c]						hdd2coa[c]
						pgp181[p]						hdeACP[c]
						phe_L[p]						hexACP[c]
						pheme[p]						hhlipa[c]
						phhlipa[c]						his_L[c]
						phphhlipa[c]						his_L[p]
						pmtcoa[c]						hisp[c]
						ppgpp[c]						histd[c]
						pppi[c]						hlipa[c]
						ps120[c]						hmbil[c]
						ps140[c]						hmfurn[c]
						ps141[c]						hom_L[c]
						ps180[c]						hom_L[p]
						ps181[c]						hphhlipa[c]
						pser_L[c]						hx2coa[c]
						ptrc[c]						hxa[c]
						ptrc[p]						hxa[p]
						pyam5p[c]						hxan[c]
						pydam[c]						hxan[p]
						pydx[c]						hxcoa[c]
						pydxn[c]						icit[c]
						pyr[p]						icolipa[c]
						rbflvrd[c]						idon_L[c]
						rib_D[c]						idon_L[p]
						s7p[c]						idp[c]
						ser_D[c]						ile_L[c]
						seramp[c]						ile_L[p]
						spmd[c]						imacp[c]
						stcoa[c]						imp[c]
						sucarg[c]						itp[c]
						succ[p]						k[c]
						sucglu[c]						k[p]
						sucgsa[c]						kdo2lipid4L[c]
						sucorn[c]						kdo2lipid4[c]
						sucsal[c]						kdo2lipid4[p]
						t3c11vaceACP[c]						kdo2lipid4p[c]
						td2coa[c]						kdo8p[c]
						tdcoa[c]						kdo[c]
						tddec2eACP[c]						kdolipid4[c]
						tdecoa[c]						kphphhlipa[c]
						thym[c]						lac_D[c]
						thym[p]						lac_D[p]
						tmrs2eACP[c]						lald_D[c]
						toctd2eACP[c]						lcts[c]
						tpalm2eACP[c]						lcts[p]
						trdox[c]						leu_L[c]
						trdrd[c]						leu_L[p]
						tre6p[c]						lgt_S[c]
						tre[c]						lipa[c]
						trp_L[p]						lipa_cold[c]
						ttdca[c]						lipa_cold[p]
						ttdca[p]						lipa[p]
						ttdcea[c]						lipidA[c]
						ttdcea[p]						lipidAds[c]
						tyr_L[p]						lipidX[c]
						uLa4fn[c]						lys_L[c]
						uLa4n[c]						lys_L[p]
						uLa4n[p]						malACP[c]
						uacmam[c]						mal_L[c]
						uacmamu[c]						malcoa[c]
						udcpdp[p]						malthp[c]
						udcpp[p]						malthx[c]
						udpLa4fn[c]						maltpt[c]
						udpLa4n[c]						maltttr[c]
						udpLa4o[c]						man1p[c]
						udpg[c]						man6p[c]
						udpglcur[c]						man[c]
						um4p[c]						melib[c]
						unaga[c]						melib[p]
						unagamu[c]						met_L[c]
						unagamuf[c]						methf[c]
						unagamuf[p]						mg2[c]
						urate[c]						mg2[p]
						urdglyc[c]						micit[c]
						urea[c]						mlthf[c]
						urea[p]						mmcoa_R[c]
						val_L[p]						mmcoa_S[c]
						xan[c]						mn2[c]
						xan[p]						mn2[p]
						xtp[c]						mthgxl[c]
						xtsn[c]						murein3p3p[p]
						xtsn[p]						murein3px3p[p]
												murein3px4p[p]
												murein4p3p[p]
												murein4p4p[p]
												murein4px4p4p[p]
												murein4px4p[p]
												murein4px4px4p[p]
												murein5p3p[p]
												murein5p4p[p]
												murein5p5p5p[p]
												murein5p5p[p]
												murein5px3p[p]
												murein5px4p[p]
												murein5px4px4p[p]
												myrsACP[c]
												nac[c]
												nadp[c]
												nadph[c]
												ncam[c]
												nh4[c]
												nh4[p]
												ni2[c]
												ni2[p]
												nicrnt[c]
												nmn[c]
												oaa[c]
												oc2coa[c]
												ocACP[c]
												occoa[c]
												ocdcaACP[c]
												ocdca[c]
												ocdca[p]
												ocdcea[c]
												ocdcea[p]
												octa[c]
												octeACP[c]
												od2coa[c]
												odecoa[c]
												orn[c]
												orn[p]
												orot5p[c]
												orot[c]
												oxam[c]
												oxur[c]
												pa120[c]
												pa120[p]
												pa140[c]
												pa140[p]
												pa141[c]
												pa141[p]
												pa160[c]
												pa160[p]
												pa161[c]
												pa161[p]
												pa180[c]
												pa180[p]
												pa181[c]
												pa181[p]
												palmACP[c]
												pap[c]
												paps[c]
												pdx5p[c]
												pe120[c]
												pe120[p]
												pe140[c]
												pe140[p]
												pe141[c]
												pe141[p]
												pe160[c]
												pe160[p]
												pe161[c]
												pe161[p]
												pe180[c]
												pe180[p]
												pe181[c]
												pe181[p]
												pep[c]
												pg120[c]
												pg120[p]
												pg140[c]
												pg140[p]
												pg141[c]
												pg141[p]
												pg160[c]
												pg160[p]
												pg161[c]
												pg161[p]
												pg180[c]
												pg180[p]
												pg181[c]
												pg181[p]
												pgp120[c]
												pgp120[p]
												pgp140[c]
												pgp140[p]
												pgp141[c]
												pgp141[p]
												pgp160[c]
												pgp160[p]
												pgp161[c]
												pgp161[p]
												pgp180[c]
												pgp180[p]
												pgp181[c]
												pgp181[p]
												phe_L[c]
												phe_L[p]
												pheme[c]
												pheme[p]
												phhlipa[c]
												phom[c]
												phphhlipa[c]
												phpyr[c]
												pi[p]
												pmtcoa[c]
												ppbng[c]
												ppgpp[c]
												pphn[c]
												ppp9[c]
												pppg9[c]
												pppi[c]
												pram[c]
												pran[c]
												prbamp[c]
												prbatp[c]
												prfp[c]
												prlp[c]
												ps120[c]
												ps140[c]
												ps141[c]
												ps160[c]
												ps161[c]
												ps180[c]
												ps181[c]
												pser_L[c]
												ptrc[c]
												ptrc[p]
												pyam5p[c]
												pydam[c]
												pydx5p[c]
												pydx[c]
												pydxn[c]
												pyr[p]
												rbflvrd[c]
												rhcys[c]
												rib_D[c]
												ribflv[c]
												ru5p_D[c]
												s7p[c]
												ser_D[c]
												seramp[c]
												skm5p[c]
												skm[c]
												sl26da[c]
												sl2a6o[c]
												so3[c]
												so4[c]
												so4[p]
												spmd[c]
												stcoa[c]
												sucarg[c]
												succ[p]
												sucglu[c]
												sucgsa[c]
												sucorn[c]
												sucsal[c]
												t3c11vaceACP[c]
												t3c5ddeceACP[c]
												t3c7mrseACP[c]
												t3c9palmeACP[c]
												td2coa[c]
												tdcoa[c]
												tddec2eACP[c]
												tdeACP[c]
												tdec2eACP[c]
												tdecoa[c]
												thdp[c]
												thex2eACP[c]
												thf[c]
												thmmp[c]
												thmpp[c]
												thym[c]
												thym[p]
												tmrs2eACP[c]
												toct2eACP[c]
												toctd2eACP[c]
												tpalm2eACP[c]
												trdox[c]
												trdrd[c]
												tre6p[c]
												tre[c]
												trnaglu[c]
												trp_L[c]
												trp_L[p]
												ttdca[c]
												ttdca[p]
												ttdcea[c]
												ttdcea[p]
												tyr_L[c]
												tyr_L[p]
												u23ga[c]
												u3aga[c]
												u3hga[c]
												uLa4fn[c]
												uLa4n[c]
												uLa4n[p]
												uaagmda[c]
												uaccg[c]
												uacgam[c]
												uacmam[c]
												uacmamu[c]
												uagmda[c]
												uama[c]
												uamag[c]
												uamr[c]
												udcpdp[c]
												udcpdp[p]
												udcpp[c]
												udcpp[p]
												udpLa4fn[c]
												udpLa4n[c]
												udpLa4o[c]
												udp[c]
												udpg[c]
												udpglcur[c]
												ugmd[c]
												ugmda[c]
												um4p[c]
												ump[c]
												unaga[c]
												unagamu[c]
												unagamuf[c]
												unagamuf[p]
												uppg3[c]
												urate[c]
												urdglyc[c]
												urea[c]
												urea[p]
												utp[c]
												val_L[p]
												xan[c]
												xan[p]
												xmp[c]
												xtp[c]
												xtsn[c]
												xtsn[p]
												xu5p_D[c]
												zn2[c]
												zn2[p]
